# Supplementary material for: Vascular Neuroembryology: The Genesis of the Intracranial Arterial System and the Circle of Willis
Source: Life (Basel). 2026 Jul 13;16(7):1153. doi: 10.3390/life16071153 (PMC13412907; doi:10.3390/life16071153)
Supplement: Supplementary file 1 [file life-16-01153-s001.zip]

Archive with 2 entries (2 files):
- Supplementary Material S2.pdf
- Supplementary Material S1-Interactive 3D-PDF Models of Human Embryonic Intracranial Arterial Development (Carnegie Stages 11–23) .zip
